# Supplementary material for: Comparison of metabolic ratios of urinary estrogens between benign and malignant thyroid tumors in postmenopausal women
Source: BMC Clin Pathol. 2013 Oct 25;13:25. doi: 10.1186/1472-6890-13-25 (PMC4016477; doi:10.1186/1472-6890-13-25)
Supplement: Additional file 1 — Individual concentration of estrogens studied (ng/mg of creatinine). [file 1472-6890-13-25-S1.xlsx]

## Sheet: raw data
Additional File 1. Urinary estrogen concentrations (ng/mg of creatinine) associated with benign tumors and malignant papillary thyroid carcinoma (PTCs) in the postmenopausal women.
	Individual concentration (ng/mg of creatinine)																	Metabolic ratio	2-hydroxylase		4-hydroxylase		16a-hydroxylase		Methyltransferase				17β-hydroxysteroid dehydrogenase		2- / 16α-hydroxylation
	E1	E2	E3	2-OH-E1	2-OH-E2	4-OH-E1	4-OH-E2	2-MeO-E1	2-MeO-E2	4-MeO-E1	4-MeO-E2	17-epi-E3	16-epi-E3	16α-OH-E1	16-keto-E2				2-OH-E1 / E1	2-OH-E2 / E2	4-OH-E1 / E1	4-OH-E2 / E2	16a-OH-E1 / E1	E3 / E2	2-MeO-E1 / 2-OH-E1	2-MeO-E2 / 2-OH-E2	4-MeO-E1 / 4-OH-E1	4-MeO-E2 / 4-OH-E2	E2 / E1	E3 / 16α-OH-E1	2-OH-E1 / 16α-OH-E1	2-OH-E2 / E3
benign tumor_01	1.21276	0.307962	0.389917	0.509058	0.362796	0.502441	0.375595	0.575357	0.618176	0.113946	0.0283359	0.252418	0.253727	0.351362	0.224458			benign tumor_01	0.419752	1.17805	0.414296	1.21962	0.289721	1.26612	1.13024	1.70392	0.226784	0.0754427	0.253935	1.10973	1.44881	0.930443
benign tumor_02	9.99129	0.513582	1.21706	0.286551	0.451913	0.299188	0.454021	0.293865	0.769355	0.101029	0.0361604	0.30809	0.402904	0.381476	0.4144			benign tumor_02	0.02868	0.879924	0.0299449	0.884029	0.0381808	2.36975	1.02553	1.70244	0.337676	0.0796448	0.0514029	3.19039	0.751163	0.371316
benign tumor_03	6.05022	0.144793	0.1295	0.210343	0.159378	0.115118	0.0107401	0.442478	0.264508	2.43059	0.188356	0.100775	0.12413	0.234088	0.0726924			benign tumor_03	0.0347662	1.10073	0.019027	0.0741756	0.0386908	0.894381	2.1036	1.65963	21.1139	17.5376	0.0239318	0.55321	0.898565	1.23072
benign tumor_04	2.9097	0.150523	0.587071	0.275732	0.125375	0.127847	0.12885	0.362008	0.215043	0.044786	0.153902	0.10337	0.253643	0.391706	0.512034			benign tumor_04	0.094763	0.832929	0.0439382	0.856015	0.134621	3.9002	1.3129	1.71519	0.350309	1.19442	0.0517315	1.49875	0.703926	0.213561
benign tumor_05	32.5029	0.820875	0.767885	4.99164	0.849629	1.17833	0.894453	3.65993	2.96045	0.433623	0.0635104	0.0635104	0.0635104	0.692269	0.359655			benign tumor_05	0.153575	1.03503	0.0362532	1.08963	0.0212987	0.935447	0.733212	3.4844	0.367997	0.0710047	0.0252554	1.10923	7.21055	1.10645
benign tumor_06	11.796	1.48952	2.53934	0.340768	0.136307	1.10892	0.136307	1.23418	2.89304	0.291631	2.19828	0.136307	0.733116	1.45516	0.596394			benign tumor_06	0.0288885	0.0915106	0.0940082	0.0915106	0.12336	1.7048	3.62174	21.2244	0.262987	16.1274	0.126274	1.74506	0.23418	0.0536783
benign tumor_07	12.5107	1.31445	4.8541	2.00379	0.929077	1.47123	0.962847	2.2499	1.65621	0.671862	0.0667881	0.609301	1.10297	1.9605	1.10112			benign tumor_07	0.160166	0.706817	0.117598	0.732509	0.156706	3.69287	1.12282	1.78264	0.456667	0.0693652	0.105066	2.47595	1.02208	0.1914
benign tumor_08	2.77861	0.472557	1.04589	0.424619	0.0457	0.260164	0.0457	0.578982	1.02494	0.232003	0.0457	0.400293	0.362201	0.500613	0.333036			benign tumor_08	0.152817	0.0967079	0.0936309	0.0967079	0.180167	2.21325	1.36353	22.4275	0.891756	1	0.17007	2.08922	0.848197	0.0436949
benign tumor_09	28.8031	1.55705	3.89022	10.6379	1.33518	0.187457	1.13227	4.96685	1.98442	0.955125	0.074983	0.919644	2.90771	1.98427	3.07438			benign tumor_09	0.369332	0.857502	0.00650824	0.727189	0.0688908	2.49845	0.466902	1.48626	5.09516	0.0662234	0.0540586	1.96053	5.36111	0.343214
mean	12.0617	0.752369	1.71344	2.18671	0.488372	0.583411	0.460088	1.59595	1.37624	0.586066	0.317335	0.321523	0.689324	0.883493	0.74313			mean	0.160304	0.753245	0.0950227	0.641265	0.116848	2.16392	1.43116	6.35404	3.2337	4.02457	0.0957472	1.74801	2.05318	0.498276
SD	11.3272	0.56742	1.6733	3.53233	0.449836	0.52366	0.431369	1.68841	1.05531	0.752684	0.707426	0.284807	0.892606	0.714176	0.920573			SD	0.143943	0.400775	0.125676	0.443938	0.0862901	1.09811	0.937848	8.79722	6.88426	7.28303	0.0769206	0.79664	2.46422	0.462714
stage I_01	0.196725	0.162944	0.340189	0.0454133	0.0181653	0.250266	0.0954094	0.0454133	0.0181653	0.0181653	0.0181653	0.0447442	0.108854	0.123329	0.116456			stage I_01	0.230846	0.111482	1.27216	0.585535	0.626908	2.08776	1	1	0.072584	0.190393	0.828283	2.7584	0.36823	0.0533977
stage I_02	3.01811	0.700597	0.973001	0.227101	0.0908403	0.946892	0.0908403	0.677328	1.21459	0.248056	0.0908403	0.200575	0.491745	0.70061	0.601731			stage I_02	0.0752461	0.129661	0.313737	0.129661	0.232136	1.38882	2.9825	13.3706	0.261968	1	0.232131	1.38879	0.324147	0.0933609
stage I_03	2.29931	0.415474	2.57504	0.119474	0.326125	0.119474	0.298865	0.426958	0.632593	0.0477897	0.38063	0.102105	0.382853	0.463337	0.401542			stage I_03	0.051961	0.784947	0.051961	0.719335	0.201512	6.19784	3.57364	1.93973	0.4	1.27359	0.180695	5.5576	0.257856	0.126648
stage I_04	1.35638	0.414808	2.70664	0.096743	0.0386972	0.314803	0.0386972	0.27256	0.521044	0.0386972	0.0386972	0.102225	0.485827	0.459874	0.396885			stage I_04	0.0713246	0.0932895	0.232092	0.0932895	0.339046	6.52504	2.81737	13.4647	0.122925	1	0.305821	5.88561	0.210369	0.0142972
stage I_05	1.39766	0.252593	2.99352	0.140673	0.0997818	0.101642	0.089145	0.249797	0.258941	0.0150075	0.0150075	0.0683115	0.310081	0.653495	0.577063			stage I_05	0.100649	0.39503	0.0727235	0.352919	0.467565	11.8511	1.77574	2.59507	0.14765	0.168349	0.180726	4.58078	0.215262	0.0333326
stage I_06	1.54064	0.277728	1.46658	0.23789	0.120009	0.157925	0.088193	0.191347	0.242901	0.038199	0.128256	0.0900653	0.219742	0.426335	0.362852			stage I_06	0.15441	0.432108	0.102506	0.317552	0.276725	5.28064	0.804349	2.02403	0.241881	1.45427	0.180268	3.43998	0.55799	0.0818288
stage I_07	2.67737	0.20748	0.759655	0.29581	0.110536	0.138367	0.121511	0.163636	0.201558	0.0713093	0.0136581	0.0136581	0.106914	0.120295	0.127827			stage I_07	0.110485	0.532756	0.0516801	0.58565	0.0449304	3.66134	0.55318	1.82346	0.515364	0.112403	0.0774939	6.31492	2.45903	0.145508
stage I_08	4.94428	0.104712	0.209424	0.26178	0.104712	0.26178	0.104712	0.26178	0.104712	0.104712	0.104712	0.104712	0.104712	0.314136	0.314136			stage I_08	0.052946	1	0.052946	1	0.0635352	2	1	1	0.4	1	0.0211784	0.666667	0.833333	0.5
stage I_09	8.8304	0.444865	1.25343	0.542538	0.0251783	0.331059	0.159783	0.648159	0.34134	0.0251783	0.238599	0.114221	0.361502	0.425142	0.506446			stage I_09	0.0614398	0.0565977	0.0374908	0.359172	0.0481453	2.81756	1.19468	13.5569	0.076054	1.49327	0.0503788	2.94827	1.27613	0.0200875
stage I_10	3.38876	0.764469	6.31791	1.11413	0.336737	0.639368	0.227009	1.54463	0.55139	0.0309997	0.0309997	0.119939	0.751136	1.66945	0.675575			stage I_10	0.328771	0.440484	0.188673	0.29695	0.492645	8.26444	1.38641	1.63745	0.048485	0.136557	0.22559	3.78442	0.667359	0.0532988
stage I_11	2.60724	0.648669	1.19952	0.49951	0.142626	0.168156	0.10048	0.697754	0.338405	0.0841351	0.135157	0.0464168	0.265798	0.275992	0.315682			stage I_11	0.191586	0.219875	0.0644958	0.154902	0.105856	1.8492	1.39688	2.37267	0.50034	1.34512	0.248796	4.3462	1.80987	0.118903
mean	2.93244	0.399485	1.89045	0.325551	0.128492	0.311794	0.128604	0.470851	0.402331	0.065659	0.108611	0.091543	0.326288	0.512	0.399654			mean	0.12997	0.381476	0.22186	0.417724	0.263546	4.72034	1.68043	4.98042	0.253387	0.833995	0.230124	3.78833	0.816325	0.112788
SD	2.32124	0.224641	1.74259	0.304795	0.108044	0.259395	0.074066	0.420224	0.328535	0.0668045	0.113659	0.0494389	0.199383	0.425982	0.181568			SD	0.0885887	0.30422	0.359775	0.278556	0.198975	3.27991	0.997413	5.47028	0.175253	0.567535	0.216917	1.79561	0.739569	0.135736
stage III/IV_01	0.696158	0.149425	1.40116	0.0361185	0.0144474	0.151456	0.0821257	0.0361185	0.199134	0.0511918	0.11536	0.042633	0.138147	0.223038	0.243329			stage III/IV_01	0.0518826	0.0966866	0.21756	0.549612	0.320384	9.37704	1	13.7834	0.337997	1.40467	0.214642	6.28217	0.161939	0.010311
stage III/IV_02	1.20494	0.459908	3.01767	0.130947	0.349445	0.130947	0.295455	0.339892	0.693709	0.144207	0.0523789	0.174739	0.463278	0.854747	0.524173			stage III/IV_02	0.108675	0.759816	0.108675	0.642422	0.709369	6.56146	2.59564	1.98517	1.10126	0.177282	0.381685	3.53048	0.1532	0.1158
stage III/IV_03	18.46	3.93404	12.6533	0.960834	0.237654	0.247694	0.187451	0.955758	0.417961	0.17409	0.193589	0.145153	2.58138	1.46816	2.54404			stage III/IV_03	0.0520495	0.0604098	0.0134179	0.0476486	0.079532	3.21635	0.994717	1.75869	0.702844	1.03274	0.213111	8.61843	0.654447	0.0187821
stage III/IV_04	7.52089	1.46405	18.0364	3.3941	0.706481	0.817166	0.376718	1.73583	0.781272	1.02545	0.285197	0.345758	2.13129	1.96479	1.72159			stage III/IV_04	0.451289	0.482552	0.108653	0.257312	0.261245	12.3195	0.511427	1.10587	1.25489	0.757058	0.194665	9.17978	1.72746	0.0391698
stage III/IV_05	5.33864	0.902388	6.19947	0.18622	0.493307	1.16459	0.310366	0.533694	1.24343	0.0744879	0.584493	0.190467	0.736154	1.17303	1.05073			stage III/IV_05	0.0348815	0.546669	0.218144	0.343939	0.219724	6.87008	2.86594	2.52059	0.0639606	1.88324	0.16903	5.28503	0.158752	0.0795725
stage III/IV_06	1.2097	0.369167	1.4163	0.224948	0.192582	0.252838	0.152035	0.535437	0.366863	0.0263678	0.205216	0.0592273	0.263127	0.221116	0.235304			stage III/IV_06	0.185954	0.521667	0.209009	0.411834	0.182786	3.83647	2.38027	1.90497	0.104287	1.34979	0.305173	6.40523	1.01733	0.135976
stage III/IV_07	0.391967	0.127491	0.56967	0.0881847	0.102318	0.072289	0.0669339	0.112174	0.185944	0.0357618	0.120616	0.0430499	0.105408	0.151052	0.117424			stage III/IV_07	0.22498	0.802549	0.184426	0.52501	0.385368	4.46832	1.27203	1.81732	0.494706	1.80201	0.325259	3.77136	0.583805	0.179609
mean	4.97461	1.05807	6.18484	0.717335	0.299462	0.405283	0.210155	0.606987	0.555473	0.218794	0.222407	0.143004	0.916969	0.865133	0.919513			mean	0.15853	0.467193	0.151412	0.396825	0.308344	6.66417	1.66	3.55371	0.579991	1.20097	0.257652	6.15321	0.636704	0.0827456
SD	6.53405	1.35304	6.70178	1.22152	0.238426	0.417301	0.119624	0.584308	0.378899	0.360023	0.176496	0.109131	1.01457	0.707667	0.915119			SD	0.147965	0.29165	0.0773877	0.201868	0.20211	3.26855	0.93063	4.52993	0.465602	0.60051	0.0794441	2.18416	0.580997	0.0639733
P value by Kruskal-Wallis test	0.053	0.416	0.146	0.073	0.052	0.558	0.182	0.108	0.034	0.011	0.104	0.029	0.589	0.462	0.803			P value by Kruskal-Wallis test	0.991	0.07	0.182	0.36	0.052	0.007	0.838	0.935	0.14	0.216	0.013	0.001	0.11	0.022
P value by Mann-Whitney test																		P value by Mann-Whitney test
a vs. b	0.02				0.031				0.012	0.004		0.016						a vs. b					0.095	0.067					0.046	0.01	0.112	0.02
a vs. c	0.091				0.536				0.114	0.174		0.142						a vs. c					0.012	0.001					0.002	0.0001	0.071	0.012
b vs. c	0.791				0.085				0.285	0.179		0.425						b vs. c					0.659	0.126					0.285	0.044	0.425	0.93
